# Supplementary material for: High implantation of a balloon-expandable valve above the left ventricular outflow calcification improves the prosthetic valve function without increasing complications: a case series
Source: Eur Heart J Case Rep. 2025 Jan 10;9(1):ytaf007. doi: 10.1093/ehjcr/ytaf007 (PMC11772999; doi:10.1093/ehjcr/ytaf007)
Supplement: ytaf007_Supplementary_Data [file ytaf007_supplementary_data.zip]

Archive with 2 entries (2 files):
- supplementary figure.tif
- supplementary_material revise.docx
